# Supplementary material for: Vasodilatory Peripheral Response and Pain Levels following Radiofrequency Stressor Application in Women with Fibromyalgia
Source: Biomedicines. 2024 Jan 10;12(1):142. doi: 10.3390/biomedicines12010142 (PMC10813501; doi:10.3390/biomedicines12010142)
Supplement: Supplementary file 1 [file biomedicines-12-00142-s001.zip]

Archive with 1 entries (1 files):
- biomedicines-2801537-supplementary.pdf
